# Supplementary material for: The Role of Extracellular Polymeric Substances in the Toxicity Response of Anaerobic Granule Sludge to Different Metal Oxide Nanoparticles
Source: Int J Environ Res Public Health. 2022 Apr 28;19(9):5371. doi: 10.3390/ijerph19095371 (PMC9100327; doi:10.3390/ijerph19095371)
Supplement: Supplementary file 1 [file ijerph-19-05371-s001.zip]

Archive with 1 entries (1 files):
- ijerph-1648002-supplementary.pdf
